# Supplementary material for: Volatilomics of raspberry fruit germplasm by combining chromatographic and direct-injection mass spectrometric techniques
Source: Front Mol Biosci. 2023 Apr 13;10:1155564. doi: 10.3389/fmolb.2023.1155564 (PMC10133483; doi:10.3389/fmolb.2023.1155564)
Supplement: Supplementary file 2 [file Table3.XLSX]

## Sheet: Final table ptr
Supp. T3 Volatile organic compounds assessed by PTR-ToF-MS, expressed as ppbv, for each raspberry cultivar (“Citria”, “Glen Ericht”, “Himbotop”, “Kweli”, “Paris”, and “Tulameen”) at three ripening stages [pink (P), ripe (R), and overripe (Or)]. Each value is the average of three replicates. Two way ANOVA results are reported. Compound tentative identification is based on compounds detected by SPM…
			Citria				Glen Ericht				Himbotop				Kweli				Paris				Tulameen				Anova (p)
m/z	Formula	Tentative identification	P	R	OR		P	R	OR		P	R	OR		P	R	OR		P	R	OR		P	R	OR		CV	Stage	CV x Stage
27.0427			0.0264667	0.0476333	0.130033		0.0380667	0.0253	0.0683667		0.0852	0.0849667	0.3353		0.0215333	0.0204667	0.0252		0.0535667	0.165167	0.2562		0.0404642	0.0184	0.0633333		1.51589e-21	1.39325e-19	1.87662e-15
28.0188	CHNH+		0.1293	0.195533	0.3394		0.210833	0.152833	0.199833		0.1673	0.215933	0.206133		0.260633	0.222333	0.2136		0.116333	0.299467	0.661067		0.121982	0.166333	0.189833		7.35772e-08	4.23655e-08	4.4705e-09
28.031	C2H4+	Common fragment	0.1141	0.113	0.1415		0.1575	0.117667	0.1358		0.0647333	0.0808	0.2988		0.0697	0.0482667	0.0849		0.1398	0.2614	0.329767		0.103742	0.0995	0.1326		1.28214e-12	2.88142e-09	2.83541e-08
31.0182	CH2OH+	Formaldehyde	4.07753	3.54643	4.89887		9.39427	6.7851	6.97447		4.23087	4.3507	8.69177		2.47107	2.4333	2.7209		5.28057	13.8556	19.985		3.369	3.19953	8.44367		5.88916e-17	1.44463e-09	3.4066e-10
33.0329	CH4OH+	Methanol#	297.444	265.969	650.091		3736.27	1656.81	1720.81		953.309	1206.06	1464.39		245.113	399.527	521.938		283.884	3973.72	6473.9		323.155	442.346	3179.13		2.53105e-12	8.62598e-07	3.78847e-10
34.9952	H2SH+	Dimethyl sulfide*	19.2461	17.6776	15.5708		16.2584	15.8672	11.3164		4.59963	5.82723	0.3743		1.2108	1.28023	1.46893		12.3055	15.3991	11.0488		4.75383	5.8672	5.0481		3.60257e-16	0.00598719	0.497748
39.0224	C3H3+	Common fragment	19.0157	21.0703	33.605		26.1537	17.5744	23.5383		13.6573	15.6126	24.1332		5.5388	9.0346	10.7816		26.395	27.4353	29.5658		15.5871	13.4577	20.7392		1.22621e-16	6.49821e-09	0.000106899
41.0383	C3H5+	Common fragment	42.5196	46.4684	77.6698		59.0067	41.0685	50.4273		28.6541	31.573	60.8253		16.0025	23.9878	28.7153		60.5859	62.9158	70.8237		39.9328	34.3906	53.0455		2.6434e-17	5.315e-12	5.76581e-07
42.0118			0.127233	0.159167	0.342067		0.246733	0.150567	0.178267		0.148533	0.205367	0.6433		0.0444667	0.104433	0.1083		0.122567	0.446467	0.707167		0.0990217	0.0861667	0.288		2.92128e-15	5.61401e-16	9.19403e-12
42.0256			0.0917333	0.0599333	0.110133		0.414033	0.237833	0.217767		0.2069	0.207567	0.226967		0.111467	0.1137	0.100067		0.088	0.457267	0.745533		0.0597867	0.102167	0.2793		2.70352e-09	0.000999165	5.77708e-07
43.0175	C2H3O+	Common fragment	85.5449	153.321	281.504		124.931	87.5659	87.1999		90.18	171.389	316.824		19.7642	23.1651	25.2994		110.289	178.347	272.36		79.4157	74.4823	190.353		1.05616e-07	7.23385e-07	0.00447904
43.0538	C3H7+	Common fragment, 1-Propanol#	13.643	10.8048	8.82317		18.8435	10.6871	10.2856		5.8748	7.98733	6.5015		3.96123	3.94563	3.26497		19.0184	16.6351	15.2156		11.8234	8.26667	8.13473		1.22659e-11	0.000999058	0.124022
45.0318	C2H4OH+	Acetaldehyde#	481.195	1071.52	3508.92		315.064	239.274	986.622		1982.07	2912.91	7572.52		186.396	562.094	816.629		850.077	3871.1	5326.3		392.827	531.39	1905.09		9.21401e-21	5.07138e-19	5.48531e-12
47.0132	CH2O2H+	Formic acid#	6.44943	7.13817	7.54553		6.63927	6.1675	5.73807		6.42713	6.37743	4.37463		5.93737	6.38883	5.97717		8.56843	6.59563	6.3768		8.09082	7.3926	6.9749		0.0028946	0.0486018	0.162223
47.0272			4.15977	4.46807	5.4419		3.88337	3.766	4.1999		5.16907	6.09003	9.6073		3.71133	4.19763	4.2936		4.21857	3.4309	4.32653		4.07813	4.33193	4.34943		8.11989e-16	1.00629e-08	3.81756e-08
47.0482	C2H6OH+	Ethanol*	5.9893	19.8894	218.237		9.1771	7.05523	13.9395		20.706	26.2486	932.34		5.6513	8.5637	20.0714		12.3012	547.141	789.713		7.28458	5.79423	164.748		6.07295e-20	1.36025e-19	4.47361e-18
49.0106	CH4SH+		0.1921	0.197867	0.242967		0.234167	0.1675	0.192733		0.377	0.3655	0.156733		0.0489667	0.0544667	0.0549667		0.137067	0.1755	0.189867		0.109642	0.0984333	0.107933		5.75451e-08	0.49655	0.0338378
51.0217			0.3254	0.3529	0.409033		0.367	0.311667	0.4136		0.3147	0.578767	0.302367		0.53	0.740233	0.424		0.708333	0.490967	0.234933		0.399774	0.737833	0.0436		0.057748	0.000322058	0.00151776
52.0187			0.0252333	0.0318667	0.0224667		0.0701667	0.0221333	0.0440667		0.0358	0.0336667	0.0217667		0.121767	0.127333	0.1102		0.0719	0.106033	0.150067		0.0271892	0.0733333	0.0234333		5.05463e-08	0.802626	0.104928
53.0016			0.150467	0.131033	0.2805		0.189133	0.136167	0.160233		0.0868667	0.107133	0.1285		0.1185	0.2554	0.174867		0.192567	0.197267	0.207933		0.153548	0.0988	0.154333		9.66009e-06	0.00758081	4.47073e-05
53.0382	C4H5+		4.51457	5.01933	6.1529		6.32267	3.84587	5.3903		3.35557	4.09053	2.86297		1.16163	1.95237	1.79153		6.1159	6.24463	6.265		3.58981	3.1585	4.22823		2.32324e-13	0.327723	0.0145664
55.0181	C3H2OH+		0.352967	0.304933	0.246833		0.740333	0.5966	0.491667		0.396933	0.255967	0.2944		0.0427	0.0648	0.00103333		0.376767	0.407533	0.5176		0.427553	0.2855	0.263367		3.21334e-13	0.0182036	0.10053
55.0535	C4H7+	(E)-2-Buten-1-ol#	86.2572	99.4482	125.175		118.56	69.5923	100.096		68.5727	83.5978	51.9813		16.4251	27.5394	31.3144		117.459	122.143	118.555		69.4421	60.2273	83.1492		1.34404e-12	0.378089	0.0140132
57.0328	C3H4OH+	Propenal#	156.955	96.338	73.2256		259.269	107.686	103.388		72.7802	63.1367	7.6987		17.1371	14.3343	9.45687		133.69	110.922	97.057		112.675	82.9814	66.4529		2.2134e-11	2.07862e-07	0.00231763
57.0691	C4H9+	1-Butanol#, 2-Butanol#, 2-Methylpropanol#	7.40997	8.7211	11.998		15.7149	14.7504	13.494		4.94293	5.19403	8.1251		5.5697	8.4217	7.20327		18.6537	18.0968	20.5139		10.2912	9.27603	12.0093		9.20365e-22	0.000473565	0.00283739
59.0483	C3H6OH+	Acetone*, Propanal#	46.9217	45.9886	67.7261		51.1712	49.6414	52.0436		51.9036	57.2078	178.224		29.2449	32.9188	34.2167		61.9268	72.1122	79.1889		42.1824	39.4255	51.8369		1.39178e-23	2.21305e-19	1.96128e-21
61.0274	C2H4O2H+	Acetic Acid*	22.8424	175.762	382.991		12.741	13.2659	15.389		93.4134	491.237	476.985		14.2907	13.898	13.8354		22.1492	129.81	262.784		13.7517	35.0244	172.618		2.80143e-07	2.73378e-05	0.0175418
63.0263	C2H6SH+	Dimethyl disulfide#	2.27867	5.76257	39.8843		2.65813	2.86567	8.84357		4.03187	10.375	30.1662		1.6	3.13883	7.0968		1.7413	8.38893	31.4083		3.38817	4.6025	54.3887		1.66764e-14	1.6985e-25	1.1835e-15
65.0215			0.199033	0.352367	1.77737		0.2095	0.2047	0.4358		0.2506	0.4385	1.25307		0.154767	0.259067	0.432933		0.218233	0.417733	1.38483		0.271007	0.314	2.42443		4.96967e-16	1.00804e-26	4.93387e-17
65.0373	C5H5+		0.197633	0.180333	0.404767		0.298967	0.218267	0.252567		0.0979	0.157567	0.118667		0.2095	0.598467	0.339467		0.2709	0.213667	0.237633		0.193225	0.185433	0.322267		8.12236e-07	0.0218642	9.71595e-06
67.0536	C5H7+		4.76573	4.3118	12.6014		12.8943	11.5879	9.9534		2.5412	2.93107	5.96667		1.2389	1.48263	1.62353		7.05853	7.21153	7.98413		7.52884	6.23963	9.5607		3.42918e-28	1.19792e-13	1.7248e-15
69.0331	C4H4OH+		0.591767	0.509867	0.341067		1.0838	0.912033	0.8762		0.540133	0.480733	0.349267		0.361433	0.297967	0.1844		0.788533	0.834767	0.7961		0.641527	0.547867	0.4403		1.84357e-16	2.88112e-05	0.578426
69.0692	C5H9+	(E)-Penten-2-ol#, 1-Penten-3-ol#, 3-Methyl-2-Buten-1-ol#, 3-Methyl-3-Buten-1-ol#, 3-Methyl-3-Buten-2-ol#	19.8742	30.7833	75.1014		26.1474	17.7273	31.246		20.0143	24.1206	65.1847		10.416	20.5325	28.1575		27.7388	33.4203	45.5428		21.7755	20.8358	43.6897		7.0182e-15	2.36206e-23	1.70508e-13
71.0484	C4H6OH+		4.4314	3.98787	4.1738		5.79847	4.6633	4.61533		3.6685	3.5779	7.12823		1.87433	1.5238	1.8771		5.1841	10.8451	11.1488		3.90885	3.32287	4.90563		5.74397e-20	1.36567e-06	4.16208e-10
71.0847	C5H11+	1-pentanol*, 2-Methylbutan-1-ol#, 3-Methylbutan-1-ol#, 3-Pentanol#	6.1585	4.6994	3.53217		8.37127	4.6347	4.3936		2.2633	2.102	1.15417		1.12917	1.15173	0.953333		8.00257	6.70793	5.90887		5.09524	3.5558	3.56653		1.8422e-13	2.04973e-05	0.150835
73.0276	C3H4O2H+		1.0349	0.931	0.9928		0.933467	0.866533	0.908367		1.2111	0.906167	1.06813		0.6428	0.592833	0.6218		1.13447	1.1395	0.9151		0.850731	0.687033	0.737233		3.7982e-06	0.107175	0.787191
73.064	C4H8OH+	Butanal*, 2-Methylpropanal#, 2-Butanone#	3.94173	4.91433	11.9408		4.2677	4.17123	5.52167		5.6856	5.98467	10.2044		4.94407	6.3363	6.75317		24.8694	40.7011	49.2053		5.63406	5.2521	10.3648		8.93807e-30	3.36439e-12	5.74903e-10
75.0431	C3H6O2H+	Methyl Acetate*, Propanoic acid#	2.01247	4.61243	46.0102		6.33497	7.13973	12.5202		12.6152	23.1555	43.5075		2.7	6.76473	12.7678		4.65857	23.9487	64.7451		3.52746	8.95047	114.121		1.30676e-20	7.29461e-29	8.8614e-23
77.0036	C2H4OSH+		0.0845333	0.0843333	0.1056		0.0823667	0.0834333	0.0973		0.0657	0.0579667	0.0469333		0.0920333	0.0676	0.0909333		0.1	0.124233	0.107733		0.114411	0.0937	0.0947667		2.80337e-05	0.664901	0.318767
79.0535	C6H7+		13.6659	10.9608	19.3391		28.5913	26.8441	24.8217		5.69703	7.4557	6.50833		170.949	547.728	310.024		22.1724	20.5451	23.2156		16.0985	20.5885	29.3453		2.27683e-15	0.00656298	3.25105e-05
81.0691	C6H9+		790.172	566.197	740.068		1045.75	593.319	568.884		253.092	257.195	175.101		83.9462	79.6073	40.8114		1038.35	842.585	677.275		659.083	447.832	494.165		2.39382e-13	0.000536983	0.13384
82.9447	CCl2H+		0.0819	0.0686333	0.0677667		0.0739333	0.0865	0.0773		0.0465	0.0530333	0.0466667		0.0600667	0.0643333	0.0741333		0.0606667	0.0516	0.0703667		0.05074	0.0592	0.0644		0.00464786	0.701417	0.769465
83.0496	C5H6OH+		1.9508	1.63057	1.26337		2.90647	2.25473	2.2075		1.35373	1.2988	0.713767		0.674567	0.667633	0.5452		2.27377	2.23087	2.08447		1.83028	1.6147	1.4439		3.33487e-20	3.1609e-07	0.0536236
83.085	C6H11+	trans-3-Hexen-1-ol*, cis-3-Hexen-1-ol*, (Z)-2-Hexen-1-ol*	29.4801	45.7392	57.2323		43.9947	22.6202	44.7518		38.6087	47.7541	11.4409		6.72533	12.0362	11.0265		42.3692	53.2168	54.4577		21.3901	22.8727	36.6265		9.80744e-13	0.0822788	3.3745e-07
85.0641	C5H8OH+	(E)-2-Pentenal*, 3-Methyl-2-butenal#, 3-Methylbutanal#	26.0644	17.3722	10.402		97.037	91.4509	72.2556		7.6755	6.19987	2.67313		4.03603	3.20607	2.80737		39.8219	34.2541	32.4624		55.2268	43.1349	43.238		1.3003e-33	2.12549e-09	0.000223585
85.0983	C6H13+	Hexanol*, 4-Methyl-1-pentanol#	1.2331	0.926267	1.00143		3.0148	2.64277	2.36393		0.5452	0.503433	0.2381		0.300467	0.436633	0.355433		2.1536	1.71427	1.8482		1.52638	1.48097	1.69203		2.09977e-14	0.250914	0.841618
87.0433	C4H6O2H+	Butyrolactone*, 2,3-Butanedione#	2.3103	2.43593	7.5543		2.31323	1.24147	2.50447		1.81027	1.7187	2.25137		1.7062	2.0221	1.95407		6.6688	8.3235	8.61623		1.82108	1.16867	2.05193		6.91183e-28	3.98503e-12	1.07385e-12
87.0795	C5H10OH+	2-Methyl Butanal*, 3-Methyl Butanal*, Pentanal*, 2-Pentanone#, 3-Methyl-2-butanone#, 3-Pentanone#	4.7936	6.3602	15.6533		8.88803	5.9605	7.834		4.3623	5.9977	14.6703		2.75297	6.3735	8.06143		7.43143	8.9153	12.4732		5.40189	6.2665	12.617		3.85365e-06	3.65365e-17	2.77373e-08
89.0586	C4H8O2H+	Ethyl Acetate*, Butanoic acid#, 2-Methylpropanoic acid#, 3-Hydroxybutanone#	0.8278	6.17017	92.9023		0.374333	0.357167	0.375867		1.65363	4.18943	67.7619		0.502033	0.6387	1.2432		1.4514	29.287	67.6071		0.399086	0.718833	42.3823		1.47048e-25	5.56117e-33	8.07929e-26
91.0562	C4H10SH+		1.37747	1.2366	3.13113		2.11333	1.58783	1.38553		1.25013	1.2575	2.51923		4.788	12.8344	7.50553		1.58367	1.8753	2.39557		1.55637	1.5927	2.53293		1.15309e-14	0.00432568	6.62014e-06
93.0092			0.0173667	0.0192	0		0.0114667	0.0141333	0.0108667		0.123333	0.105033	0.0879333		0.00353333	0.00333333	0.0021		0.0316	0.024	0.0216667		0.00531	0.00666667	0.0041		1.9571e-15	0.131665	0.799677
93.0357	C6H4OH+		1.85007	1.81	1.5831		2.11107	1.7123	1.4896		1.4815	1.2612	1.0964		2.10053	1.7712	1.81873		2.40113	2.45913	2.35583		2.78559	2.35827	2.10413		3.121e-06	0.0262487	0.966266
93.0691	C7H9+		1.38447	2.43193	34.6615		1.74633	1.75523	1.5938		1.61587	3.48887	13.4434		1.37803	2.36817	1.6856		1.81887	2.54093	4.15033		1.48267	1.55337	11.8041		9.58306e-31	1.46882e-34	5.6943e-34
94.991	C2H3O2ClH+		0.0941	0.153933	0.0410667		0.201533	0.219433	0.1804		0.104533	0.1061	0.0808333		0.124467	0.0558	0.0582333		0.164033	0.168067	0.143967		0.22479	0.1669	0.0894333		8.93539e-05	0.00979622	0.412647
95.0195	C2H6O2SH+	Dimethyl sulfone#	0.5374	0.522033	0.5304		0.5819	0.533067	0.482533		0.401167	0.3766	0.3648		0.777533	0.6377	0.673333		0.699267	0.6702	0.6579		0.871037	0.694067	0.6142		0.00101148	0.265063	0.989806
95.0479	C6H6OH+		1.6829	1.6112	1.98453		1.9278	1.73187	1.77437		1.6667	1.71113	1.8272		1.927	3.12367	2.33857		1.7411	1.77237	1.82		1.64084	1.75107	1.82417		1.72758e-07	0.0435716	0.000740647
95.0852	C7H11+		2.19107	3.8963	45.9202		2.67213	2.67567	3.75293		2.46033	4.68917	15.4979		0.997667	1.64903	2.0384		3.80833	6.40843	8.42943		2.9856	4.0719	41.6249		6.82748e-30	2.31181e-35	1.40172e-32
96.9932	CH4O3SH+		0.136533	0.139467	0.110867		0.1613	0.162333	0.154233		0.1107	0.101067	0.0900333		0.1012	0.0977667	0.0990333		0.1273	0.1497	0.1438		0.155711	0.1465	0.104333		1.26841e-06	0.049638	0.402492
97.0276	C5H4O2H+		0.3409	0.355133	0.366633		0.35	0.3115	0.2823		0.352333	0.346433	0.3884		0.344833	0.327167	0.307733		0.383333	0.3885	0.4302		0.377944	0.336867	0.360733		0.00073955	0.514672	0.339268
97.0642	C6H8OH+	2-Ethylfuran#	1.65577	1.2568	1.19163		2.2645	1.3509	1.4329		1.21973	1.16303	0.6881		0.5112	0.617233	0.558733		1.84673	2.106	1.98733		1.60657	1.31617	1.494		1.4379e-13	0.00239873	0.00488565
97.1008	C7H13+		1.72473	2.2404	7.00173		1.47403	1.6982	1.70737		1.84707	2.58077	4.60983		0.864367	1.7683	2.9858		1.86943	2.05887	3.00747		1.22627	1.16487	2.38097		1.70479e-18	6.40107e-23	3.33079e-16
98.9582			0.115867	0.0709667	0.0560667		0.141833	0.0928333	0.0812		0.0480667	0.0532333	0.0190667		0.0240333	0.0217333	0.0127333		0.125133	0.0896	0.0917		0.0801908	0.0657	0.0582333		1.89984e-13	5.87253e-07	0.0688696
99.0797	C6H10OH+	(E)-2-Hexenal*, 2-Hexenal*, (Z)-3-Hexenal#	172.831	128.409	80.1929		263.118	133.27	127.524		65.9938	58.6462	4.40367		18.1203	16.9902	8.92917		222.828	179.829	144.339		149.886	104.133	87.4744		7.03635e-14	2.31018e-07	0.0519996
101.06	C5H8O2H+	3-Methyl-2-butenoic acid#, 3-Methyl-3-butenoic acid#	1.26597	1.0271	0.947933		2.48333	2.25413	1.93017		0.812767	0.907967	0.934967		0.478167	0.4392	0.416733		1.57413	1.52737	1.51393		1.50022	1.21113	1.15527		4.08778e-31	1.80155e-07	1.25431e-05
101.095	C6H12OH+	4-methyl-2-pentanone*, Hexanal*, 2-Hexanone#	4.33387	6.36583	7.50537		5.6261	3.34137	6.25927		5.5662	6.89383	1.7745		0.993267	1.81003	1.77087		6.1931	7.80087	8.0112		3.06136	3.6257	5.34367		2.54855e-14	0.0214492	8.32927e-08
103.075	C5H10O2H+	Pentanoic acid*, 2-Methylbutanoic acid#, 3-Methylbutanoic acid#, Ethyl propanoate#, Propyl acetate#	0.3043	0.506233	0.588967		0.258933	0.238767	0.2541		0.655767	0.8814	1.08233		0.396567	0.386833	0.329467		0.369733	0.5563	0.5818		0.383402	0.5041	0.578467		1.73812e-07	0.0128792	0.53128
105.033	C7H4OH+/C4H8OSH+	Methional#	0.0708	0.0520333	0.0569333		0.297967	0.244367	0.125967		0.0916	0.0681	0.104733		0.0613	0.0557	0.0516667		0.0769	0.0983667	0.1051		0.235902	0.185833	0.0756667		2.36792e-17	6.73203e-07	1.759e-08
105.07	C8H9+		0.261433	0.402367	0.6645		0.3162	0.299733	0.355333		0.314333	0.528867	0.662167		1.377	4.16943	2.449		0.341633	0.452067	0.549533		0.330498	0.487067	0.855367		5.99861e-15	0.000294071	1.63197e-05
107.048	C7H6OH+	Benzaldehyde*	1.8237	0.874033	0.659767		1.92983	1.0138	0.7707		1.18077	0.7505	0.647567		0.1327	0	0		1.38147	1.10987	1.09337		1.33566	0.893767	0.477767		4.26848e-15	1.18677e-12	0.000304841
107.085	C8H11+		14.582	12.2197	24.1143		36.6069	36.0922	33.1901		4.34817	5.79173	4.75857		277.655	414.212	418.467		27.1466	26.5938	31.6224		20.556	29.1766	42.4688		4.14531e-09	0.646549	0.971359
108.957			0.7099	0.7289	0.714333		0.7386	0.7275	0.717533		0.712367	0.679967	0.7049		0.652533	0.6671	0.665867		0.712967	0.6954	0.7527		0.693594	0.695333	0.698567		0.000591673	0.617999	0.597263
109			0.153933	0.227333	0.152		0.0889	0.0670667	0.0896667		0.209633	0.1843	0.2023		0.169767	0.1277	0.1389		0.182133	0.168467	0.178533		0.269089	0.212433	0.142233		0.00597147	0.48115	0.728082
109.065	C7H8OH+	Benzyl alcohol#	0.158667	0.248333	0.295933		0.2119	0.169167	0.195233		0.169367	0.216933	0.3091		0.307833	0.814933	0.575933		0.1643	0.200667	0.2339		0.396333	0.3082	0.380267		2.24737e-12	0.000614059	2.01774e-05
109.101	C8H13+		2.04403	2.49073	7.87937		2.37207	2.23827	2.52647		1.5552	1.85643	2.5663		2.00547	4.01193	2.96867		2.54267	4.07213	5.0389		2.4281	2.0169	3.92377		5.04789e-12	9.04162e-15	5.79672e-13
111.031			0.117433	0.117467	0.132267		0.134033	0.1388	0.107167		0.170867	0.183167	0.1516		0.0733	0.0683	0.0776		0.124233	0.119267	0.0947		0.074635	0.0705333	0.108		3.12886e-05	0.922442	0.80016
111.063			0.099	0.0610667	0.105		0.131967	0.0567667	0.1313		0.0586	0.102467	0.0511		0.0669667	0.140367	0.0882333		0.143067	0.2248	0.224567		0.117164	0.1114	0.0909667		0.000379588	0.71353	0.231672
111.08	C7H10OH+		1.88553	1.5345	1.22687		2.74997	2.47213	1.98213		1.11217	0.866733	0.736467		1.12387	1.04287	0.941		3.80107	4.31113	4.08573		1.90757	1.60107	1.638		1.22627e-25	0.00093568	0.0259371
111.116	C8H15+	2,5-dimethylcyclohexanol*, 1-octen-3-ol*, 2-Ethyl-1-Hexanol*, (Z)-Octen-2-ol#, 6-Methyl-5-hepten-2-ol#	1.59227	1.54677	1.58437		1.34703	1.46373	1.35733		1.35177	1.17233	1.024		0.802533	0.991733	0.851067		1.41077	1.57227	1.95857		1.14898	1.03053	1.24557		5.98563e-11	0.555553	0.0176502
113.025			0.170067	0.173	0.158967		0.1736	0.1663	0.159033		0.162367	0.1663	0.1268		0.1766	0.172167	0.159133		0.170767	0.209233	0.210167		0.230198	0.205033	0.192767		0.000194755	0.193287	0.392592
113.059	C6H8O2H+	2-Hexen-4-olide#, 5-Ethyl-(3H)-furan-2-one#	1.0345	0.8169	0.6467		1.20487	0.846733	0.7908		0.4263	0.4028	0.241467		0.266833	0.275233	0.2412		1.44037	1.22967	1.1002		1.06844	0.719767	0.662233		1.35228e-13	7.97891e-05	0.618559
113.095	C7H12OH+		0.664267	1.19913	1.8752		0.862433	0.822	0.979967		1.066	2.20617	3.55453		0.418533	1.15163	2.2433		1.34847	2.25003	2.7077		0.86022	0.887667	2.06457		5.78219e-19	2.22199e-22	1.08451e-10
113.127			0.0966667	0.139633	0.1773		0.103	0.102233	0.1419		0.0959	0.1584	0.224467		0.0527	0.143233	0.195667		0.204267	0.238733	0.265367		0.0795517	0.0982	0.192467		6.31543e-06	6.3334e-07	0.549415
115.076	C6H10O2H+	Caprolactone*, 2-Hexenoic acid#, 3-Hexenoic acid#, 3-Methyl-2-buten-1-yl formate#, Ethyl 2-butenoate#	0.6706	0.562133	1.19173		0.546533	0.328567	0.3038		0.4554	0.530033	0.6416		0.511133	0.6618	0.505333		0.577	0.638533	0.6539		0.302621	0.2434	0.268233		2.2389e-13	0.00445436	1.2954e-07
115.112	C7H14OH+	2-Heptanone*, Heptanal*	1.1344	6.41693	63.5032		0.6727	0.755133	2.71897		5.8782	17.5782	44.012		1.15947	10.7384	26.8387		0.691367	1.98603	4.5848		0.804416	1.0399	12.7501		3.76714e-28	6.35708e-32	7.45079e-27
117.035			0.1444	0.0673333	0.0926333		0.166467	0.1031	0.0886667		0.0531	0.0491	0.0691		0.550367	0.404133	0.379133		0.0510333	0.043	0.0363333		0.127391	0.0753667	0.0697333		2.21568e-16	0.00529437	0.421565
117.091	C6H12O2H+	Butyl Acetate*, Hexanoic Acid*, 4-Methylpentanoic acid#, Ethyl 2-methylpropanoate#, Ethyl 3-methylbutanoate#, Ethyl butanoate#	4.07477	6.59817	2.361		0.544433	0.522133	0.499833		1.0935	1.44357	0.8411		0.378933	0.427967	0.3665		0.532833	0.6263	0.643667		0.809087	1.37737	1.03977		6.78639e-05	0.279419	0.64717
119.044	C8H6OH+		0.0389333	0.0337333	0.0221667		0.0404	0.0278	0.0259		0.0346667	0.0291333	0.0427333		0.0466	0.0415667	0.0378		0.0670667	0.0907333	0.114333		0.0254683	0.0307333	0.0126		7.21111e-16	0.992009	0.000108553
119.086	C9H11+/C6H14SH+		0.564167	1.12783	1.71987		0.4983	0.490933	0.615467		0.747333	1.11833	1.79777		0.497767	0.937633	1.05447		0.612067	0.833767	0.925133		0.728306	0.968367	1.7931		1.86872e-12	2.81027e-16	6.05618e-07
121.038			0.042	0.0333333	0.0199		0.1303	0.0901	0.0635667		0.0526667	0.0561	0.0541333		0.00943333	0.0126333	0.0188333		0.0314	0.0564333	0.0746667		0.29618	0.153133	0.0199		4.31866e-20	3.0587e-11	6.00711e-17
121.065	C8H8OH+	Acetophenone*, 4-Vinylphenol#	0.702933	0.839533	0.822933		0.678467	0.618267	0.685933		0.984133	1.01423	1.3703		0.568567	0.578467	0.518033		1.55153	2.48783	2.96713		0.680123	0.805667	0.7456		1.45107e-17	0.000971441	0.000448621
121.101	C9H13+		0.918167	1.267	4.3637		0.698733	0.618533	0.625967		0.569833	0.758467	1.54527		0.655533	1.41877	0.987833		1.0044	1.47903	1.72397		0.569645	0.565733	1.77843		1.34818e-19	1.3636e-20	4.57942e-19
122.065			0.0989333	0.101033	0.103967		0.0811333	0.0729667	0.0819		0.206833	0.1975	0.256333		0.0803667	0.0801333	0.0793		0.181267	0.253467	0.2933		0.0919908	0.131767	0.0977333		6.26443e-16	0.0217415	0.026767
123.044	C4H10O2SH+		0.133933	0.121633	0.1114		0.137433	0.115367	0.108633		0.185133	0.170133	0.235667		0.160833	0.168167	0.141233		0.1333	0.1602	0.1759		0.163184	0.176533	0.176267		0.00186959	0.874404	0.624929
123.08	C8H10OH+	2-Phenylethanol#	0.103033	0.123233	0.164833		0.0818333	0.0896	0.113		0.137867	0.1488	0.178833		0.101033	0.111667	0.132833		0.1048	0.1483	0.177367		0.133389	0.163233	0.2803		8.25003e-09	6.81237e-09	0.00809905
123.117	C9H15+		0.830333	2.00673	7.73037		0.597167	0.751767	0.873533		0.776567	1.0793	1.7309		0.448333	0.9522	1.2249		0.723233	1.4047	1.6613		0.775653	1.03977	3.016		2.77861e-21	8.8652e-22	1.79079e-20
125.065			0.0563333	0.0615	0.0570667		0.0683	0.0652333	0.0672667		0.0584	0.0600667	0.0559		0.0786333	0.0642	0.0588		0.0941333	0.0972	0.0892333		0.09499	0.071	0.0732333		0.00114423	0.396579	0.947618
125.096	C8H12OH+		0.687133	0.569533	0.522967		0.9027	0.791967	0.717667		0.6136	0.541467	0.320967		0.268767	0.2499	0.277367		1.05163	1.45507	1.57413		0.680565	0.589067	0.626333		5.65154e-31	0.240803	6.93882e-13
125.131	C9H17+		0.425133	0.4281	0.7319		0.489367	0.452633	0.447033		0.4007	0.3623	0.403433		0.2565	0.379533	0.313467		0.465667	0.4919	0.6111		0.363637	0.3191	0.3912		3.92574e-07	0.00280356	0.00421348
127.038	C6H6O3H+	hydroxymethylfurfural#	0.106467	0.106833	0.126267		0.109	0.0904333	0.0780667		0.0855667	0.0845	0.0910333		0.0870333	0.0915333	0.0934		0.107933	0.1364	0.109933		0.114657	0.1233	0.116333		1.42935e-06	0.669206	0.0376195
127.076	C7H10O2H+		0.0843333	0.0794333	0.0838667		0.0838	0.0753333	0.0812		0.0719	0.0718	0.0827667		0.0616667	0.0752667	0.0713		0.0914333	0.0803667	0.0800333		0.0903683	0.0739667	0.159267		0.014861	0.0646422	0.0407533
127.112	C8H14OH+	2-Octenal (E)*, 1-Octen-3-one#, 6-Methyl-5-hepten-2-one#	1.01273	0.9699	1.07		1.2726	1.27943	1.2232		0.838833	0.800767	0.757967		0.460133	0.471067	0.590633		2.13487	3.31703	3.46883		1.37018	1.12923	1.36507		1.24505e-30	2.01387e-05	5.99122e-11
129.071	C10H9+	Naphtalene*	0.149267	0.164867	0.156		0.147867	0.1338	0.137333		0.124567	0.103033	0.145133		0.156933	0.170733	0.1981		0.420533	0.476167	0.550033		0.149811	0.1564	0.165633		2.41503e-25	0.0033775	0.0210292
129.093	C7H12O2H+	(Z)-3-Hexenyl formate#, 3-Methyl-2-buten-1-yl acetate#, Pentenyl acetate#	0.112433	0.134133	0.202633		0.0981333	0.0839667	0.198733		0.163633	0.188267	0.291267		0.196833	0.247733	0.195467		0.352767	0.420667	0.3728		0.118492	0.110467	0.185033		1.43491e-16	1.23566e-05	0.0033531
129.127	C8H16OH+	Octanal*, 2,5-dimethylcyclohexanol*?, 2-Octanone#, 3-Methyl-2-heptanone#	1.0634	1.08683	1.55493		0.956	0.9279	0.887567		0.970767	1.128	1.7209		0.5202	1.18793	1.0098		0.837267	1.01217	1.3194		0.753823	0.7106	1.14903		0.0002505	2.24903e-06	0.0127019
131.106	C7H14O2H+	Heptanoic acid#, 2-Methylbutyl acetate#, 3-Methylbutyl acetate#, Hexyl fomate#, Methyl hexanoate#	0.128467	0.1587	1.15383		0.1175	0.1146	0.7827		0.1536	0.176	1.27733		0.136133	0.158867	0.359033		0.183333	0.260733	0.282		0.151581	0.177133	2.11157		1.51512e-15	7.57943e-27	7.76734e-19
133.102	C10H13+		0.3992	1.55067	2.55997		0.135267	0.2476	0.504333		0.653433	1.43777	2.79417		0.2239	1.161	1.48677		0.377667	0.780967	0.926633		0.516692	1.0924	2.77313		1.16297e-14	2.91002e-19	1.24635e-08
135.081	C9H10OH+	3-Ethyl Benzaldehyde*, 2(E)-3-Phenylprop-2-en-1-ol#	0.0767667	0.121967	0.242533		0.0559333	0.0617	0.0999333		0.0761	0.108767	0.130767		0.0755333	0.177733	0.178033		0.0800667	0.105133	0.0948333		0.124146	0.148067	0.239767		7.58518e-08	2.68817e-09	0.00101143
135.117	C10H15+	o-Cymene*, p-Cymene#	0.486767	1.60153	10.2746		0.285	0.324267	0.453367		0.6298	1.31263	3.96883		0.245267	0.77	0.948533		0.4554	1.0923	1.58703		0.492158	0.808533	4.05757		7.76649e-30	5.48913e-33	1.98046e-30
137.06	C8H8O2H+	Phenylacetic acid#, 4-Methoxybenzaldehyde#	0.0615333	0.0366	0		1.56043	1.18863	0.4828		0.119567	0.0858	0.0164		0.0626	0.0502333	0.0438667		0.0699667	0.132533	0.117733		1.08712	0.772133	0		1.98605e-27	3.34064e-16	5.14532e-16
137.098	C9H12OH+	1-Phenyl-1-propanol#	0.0949667	0.1589	0.221567		0.2167	0.199767	0.175433		0.1994	0.3315	1.106		0.0429333	0.0878333	0.111833		0.109867	0.140467	0.1681		0.156645	0.197767	0.151933		5.41636e-06	0.00369011	0.000358127
137.133	C10H17+	α-Pinene*, Camphene*, 2-β-Pinene*, α-Phellanderene*, β-Myrcene*, α-Terpinene*, Limonene*, β-Phellandrene*, γ-Terpinene*, α-Terpinolene*, Linalool*, 4-Terpineol*, α-Terpineol*, β-Ocimene#, Piperitol#, Sabinol#, Terpinen-4-ol#, Myrtenol#, neo-Allo-ocimene#, Nerol#, Sabinene#, δ-3-Carene#	1.3739	10.4265	301.142		2.0745	1.81097	1.84477		7.17257	30.0805	144.481		1.0066	1.62097	1.57173		1.4261	6.46113	23.4283		2.27824	2.31947	105.973		4.6134e-10	1.98493e-13	1.36115e-11
139.037	C7H6O3H+		0.0562333	0.0666	0.0508		0.0715	0.0629333	0.0552333		0.0483333	0.0614	0.0561667		0.0437667	0.0466	0.0487		0.0618	0.0650667	0.0533333		0.0768967	0.0709667	0.0691667		0.000504672	0.182541	0.581727
139.077	C8H10O2H+		0.1181	0.1224	0.141867		0.1392	0.125567	0.161967		0.1672	0.1386	0.1327		0.1054	0.116167	0.102		0.1033	0.139533	0.129633		0.137224	0.1128	0.103133		0.561579	0.982804	0.945249
139.111	C9H14OH+	2-Pentyl-Furan*	0.346533	0.496933	0.530333		0.4205	0.386733	0.488067		0.385467	0.4165	0.361033		0.193433	0.192167	0.229333		0.3697	0.525067	0.644967		0.395153	0.385467	0.508933		1.90691e-11	2.1417e-05	0.00469301
141.053	C7H8O3H+		0.157033	0.1093	0.145		0.0797667	0.0736	0.0794		0.0817667	0.0800333	0.100867		0.0824	0.0938333	0.0888		0.1256	0.123267	0.117867		0.181278	0.164167	0.1298		3.104e-11	0.22696	0.0357839
141.091	C8H12O2H+		0.0578	0.0709333	0.0495667		0.0701667	0.0535333	0.0611667		0.068	0.0743	0.0454333		0.0456	0.0538667	0.0513333		0.0731	0.0743	0.0922333		0.0691283	0.0666	0.0739		0.00726568	0.813647	0.232217
141.127	C9H16OH+	5-Nonen-2-one*	0.284033	0.9266	6.09993		0.255433	0.2422	0.2755		0.214667	0.2766	0.553067		0.180133	0.236533	0.4019		0.239833	0.321933	0.346933		0.286986	0.296733	1.4762		2.45795e-28	1.93789e-25	7.26691e-29
143.106	C8H14O2H+	δ-Octalactone*, (Z)-3-Hexenyl acetate#	0.3455	0.3622	0.427433		0.326633	0.292033	0.3221		0.451433	0.4714	0.3283		0.2516	0.235767	0.232533		0.4771	0.544267	0.6086		0.366538	0.386733	0.355433		1.65475e-14	0.704742	0.00196612
143.143	C9H18OH+	2-Nonanone*, 2-Nonanal*	1.14893	2.62737	41.3446		1.0881	1.01207	1.18127		1.56057	3.3646	11.5668		0.5941	2.32743	4.9846		0.854633	0.984767	1.204		0.817887	0.7206	1.93223		5.6652e-30	3.48251e-29	3.53548e-32
145.123	C8H16O2H+	Hexanoic Acid, Ethyl ester*, Hexyl Acetate*, Octanoic Acid*, Ethylhexanoic acid#, Ethyl hexanoate#	0.203	0.2335	2.87747		0.192733	0.214433	0.206967		0.244933	0.2028	0.4845		0.2085	0.204433	0.214167		0.1585	0.195667	0.210333		0.269335	0.266567	1.10847		4.096e-27	1.53136e-27	6.53509e-30
147.118	C11H15+		0.0634667	0.0943	0.187367		0.0579	0.0508667	0.0671		0.0511	0.0745333	0.0855333		0.0510667	0.133967	0.131267		0.0648	0.0892333	0.121033		0.0558533	0.0817	0.152367		3.42546e-07	1.80816e-12	1.77707e-05
149.094	C10H12OH+	4-Phenyl-2-butanone#	0.0589333	0.0738667	0.1459		0.0412667	0.0436333	0.0461333		0.0683667	0.0709333	0.0965667		0.0408667	0.039	0.0504333		0.0346333	0.06	0.0719667		0.0857467	0.0626	0.0853667		1.99875e-05	0.000591459	0.0450584
149.133	C11H17+		0.167633	0.884733	4.9178		0.0952333	0.118267	0.181733		0.184867	0.322333	0.5759		0.0956333	0.2856	0.3773		0.232933	1.03167	1.2903		0.196077	0.341367	1.78447		1.08807e-07	1.71233e-08	1.67285e-07
151.112	C10H14OH+	4-Isopropylbenzyl alcohol#, Isopiperitenone#, p-Cymene-8-ol#, Verbenone#	0.0971667	0.162533	0.392133		0.1095	0.101667	0.101267		0.149267	0.162267	0.206033		0.0720333	0.1028	0.103267		0.0874333	0.145167	0.160067		0.112739	0.136067	0.282733		2.96053e-17	8.76563e-19	9.64252e-16
151.146	C11H19+	(E)-4,8-Dimethyl-1,3,7-nonatriene#	0.0642333	0.0764667	0.1457		0.0639333	0.1687	0.169967		0.0660667	0.0603333	0.0775333		0.0352	0.0431	0.0436		0.0496667	0.0653333	0.0666333		0.24957	0.219133	0.103867		2.171e-17	0.0366505	1.20342e-10
153.054	C8H8O3H+	Methyl Salicylate*, Vanillin#	0.0874	0.0536	0.0424667		0.7133	0.436067	0.243533		0.0315	0.0289667	0.0244		0.0430667	0.0432667	0.0426333		0.0419333	0.0398667	0.0460333		1.88662	0.9017	0.136233		4.34621e-29	9.73846e-19	1.54489e-22
153.091	C9H12O2H+		0.0531667	0.0471333	0.0492667		0.0707667	0.0497	0.0426		0.0660333	0.0649333	0.0661667		0.0538	0.0263667	0.0438		0.0509	0.0544	0.0619333		0.147992	0.102667	0.0962		7.02709e-08	0.0529947	0.395138
153.128	C10H16OH+	Camphor#, Cyclocitral#, Geranial#, Neral#, Piperitone#	0.334	0.760767	1.75903		0.440167	0.4178	0.608533		0.375633	0.576233	0.909167		0.1996	0.262567	0.317833		0.300367	0.461467	0.5055		0.521314	0.574833	0.9024		4.00606e-17	1.51101e-17	2.02338e-13
155.104	C9H14O2H+		0.0472667	0.0511667	0.0718333		0.0484333	0.0486	0.0468		0.0579333	0.0530333	0.0601667		0.0371667	0.0377667	0.0369667		0.0585	0.0558667	0.0827667		0.0491667	0.0524333	0.0525667		0.000309448	0.0451775	0.355442
155.143	C10H18OH+	Geraniol*, 1,8-Cineole#, Nerol#	0.259633	0.2301	0.270733		0.306667	0.264467	0.257567		0.149733	0.1406	0.204467		0.143867	0.1713	0.179867		0.156167	0.218533	0.237933		0.236738	0.231333	0.334		4.54822e-07	0.014419	0.146348
157.121	C9H16O2H+		0.101767	0.0965667	0.0931		0.0912667	0.0843	0.0735667		0.0839667	0.0806	0.0663		0.0589	0.0470333	0.0551667		0.104733	0.133633	0.156267		0.088795	0.0870333	0.0759333		3.29825e-10	0.950539	0.0479267
157.159	C10H20OH+	Decanal*, 2-Decanone#, Dihydrolinalool#, Menthol#	0.378967	0.359267	0.4295		0.417267	0.3978	0.371367		0.316433	0.220667	0.240833		0.218133	0.439033	0.221867		0.3535	0.3769	0.418		0.411967	0.346533	0.4985		0.0180889	0.928133	0.230111
159.139	C9H18O2H+	Nonanoic Acid*	0.399167	0.4887	0.374167		0.344133	0.339	0.346633		0.266133	0.2388	0.235167		0.458167	0.4028	0.410567		0.3372	0.3787	0.405433		0.558582	0.655433	0.554867		3.71497e-08	0.562868	0.778307
165.127	C11H16OH+	(Z)-Jasmone#, Dihydroactinidiolide#	0.0501333	0.0785667	0.0575		0.0403	0.0488667	0.0543333		0.0356333	0.0440667	0.0594		0.0462667	0.111167	0.112733		0.0476667	0.0488	0.0624333		0.0783225	0.0974667	0.386567		5.15057e-13	6.42924e-09	1.84167e-11
167.143	C11H18OH+		0.0596333	0.0705333	0.0720333		0.0805667	0.0967333	0.104467		0.0397333	0.0465	0.115833		0.0378	0.0462	0.0483		0.0478333	0.1277	0.1729		0.0984808	0.0785	0.148767		9.85879e-15	1.0364e-13	1.21636e-09
169.16	C11H20OH+	Undecanal#, 2-Undecanone#	0.0541	0.0614667	0.0925333		0.0657667	0.0556	0.0582333		0.0379	0.0384667	0.0585		0.0358667	0.0262667	0.0345333		0.0382333	0.0501333	0.0469333		0.05369	0.0499	0.0569333		1.33771e-06	0.011448	0.0746558
171.137	C10H18O2H+	δ-Decalactone*, Linalool oxide#	0.0766	0.0629667	0.0911667		0.0755333	0.0547333	0.0666		0.0678667	0.0704667	0.0806667		0.0574	0.0594	0.0722333		0.0711333	0.0830333	0.0866		0.0846158	0.0945	0.0951333		0.00111984	0.0369989	0.506697
171.175	C11H22OH+	2-Undecanone*, Undecanal*	0.133667	0.2681	0.815467		0.0934	0.113833	0.1093		0.1184	0.132967	0.313433		0.0595667	0.117	0.105967		0.0744333	0.0847	0.0887667		0.13393	0.153867	0.1322		2.27003e-14	7.21252e-10	5.90007e-12
173.15	C10H20O2H+	Octanoic Acid Ethyl Ester*, Decanoic Acid*, Methyl nonanoate#	0.280667	0.348867	0.432067		0.278933	0.2569	0.286033		0.157133	0.168233	0.2885		0.254167	0.3449	0.369633		0.2563	0.294967	0.296233		0.391514	0.432733	0.497167		5.10312e-05	0.0111925	0.913872
175.15	C13H19+/C10H22SH+		1.9633	8.5562	11.9155		0.415433	1.22103	2.5148		3.7292	7.79007	15.5562		1.0623	6.5465	8.70257		1.74557	3.83143	4.59363		2.90521	6.22247	15.3651		1.25592e-12	1.98375e-16	1.67981e-06
177.168	C13H21+	α-Ionol#, β-Ionol#	0.191	0.466067	0.546733		0.0401667	0.0639667	0.0769667		0.304933	0.5433	2.01517		0.0784333	0.119667	0.1789		0.0836	0.1068	0.124433		0.147598	0.2764	0.498533		1.91743e-14	8.10082e-10	1.06172e-10
191.145	C13H18OH+	3,4-didehydro-β-ionone*, Damascenone*	0.2746	1.0172	3.70833		0.165	0.229933	0.688267		0.275467	0.442133	0.7973		0.301833	1.3556	1.57043		0.212767	0.430733	0.5485		0.643444	0.970667	2.1749		9.15891e-15	1.89906e-17	1.69462e-12
193.16	C13H20OH+	Cycloionone*, α-Ionone*, β-Ionone*	8.31627	32.0071	43.8702		2.0858	5.28253	9.63317		14.5063	28.6986	56.5225		4.88587	24.5079	32.0498		6.7531	14.2495	16.6948		11.303	23.6814	56.631		1.09234e-12	3.56428e-16	2.0956e-06
195.17	C13H22OH+	Theaspirane*, Dihydro-α-ionone*, Dihydro-β-ionone*, Geranyl Acetone*, α-ionol*	0.250733	0.8172	1.09877		0.0459667	0.0934667	0.147133		0.347	0.6272	1.06097		0.0966667	0.356833	0.456967		0.1462	0.250833	0.287333		0.196667	0.397567	0.8525		6.81936e-19	4.48799e-18	5.84946e-09
201.186	C12H24O2H+	Dodecanoic acid#	0.0632333	0.0691	0.0612		0.0584667	0.0463333	0.0524		0.0546333	0.0530667	0.0528333		0.0478	0.0393333	0.0459667		0.0613667	0.0661667	0.0610667		0.0782733	0.0814	0.0698667		0.00122243	0.792531	0.984552
205.196	C15H25+	α-Copaene*, trans Caryophyllene*, α-Humulene*, δ-Cadinene*, Bergamotene#, α-Elemene#, α-Farnesene#, α-Muurolene#, β-Bourbonene#, β-Cubenene#	0.1367	1.45653	12.4634		0.0802667	0.067	0.0785667		0.1029	0.0792333	0.1074		0.132733	0.202633	0.3015		0.357533	1.98833	2.40147		0.086435	0.167967	2.87597		9.6334e-16	4.15555e-14	1.43836e-16
207.14	C13H18O2H+	4-Oxo-β-ionone#	0.0666	0.1723	0.2102		0.0337	0.0559	0.0818333		0.08	0.133867	0.1683		0.1216	0.370933	0.401867		0.0678	0.122567	0.121233		0.224839	0.303367	0.511733		2.52838e-08	3.25961e-05	0.137678
209.155	C13H20O2H+	(E)-β-ionone-5,6-epoxide#	0.0933333	0.174	0.1773		0.0305	0.0630667	0.0814333		0.0837667	0.117567	0.148233		0.198367	0.6642	0.6513		0.0922	0.1133	0.126933		0.301588	0.417067	0.872533		1.4465e-05	0.0204386	0.273254
