# Supplementary material for: Volatilomics of raspberry fruit germplasm by combining chromatographic and direct-injection mass spectrometric techniques
Source: Front Mol Biosci. 2023 Apr 13;10:1155564. doi: 10.3389/fmolb.2023.1155564 (PMC10133483; doi:10.3389/fmolb.2023.1155564)
Supplement: Supplementary file 8 [file Table4.XLSX]

## Sheet: STab_4_ PTR_Germoplasm_min_max_
Supp. T4 Volatile organic compounds assessed by PTR-ToF-MS, expressed as ppbv, of the raspberry germplasm collection (50 accessions).
m/z	min	max	mean
ms27,0406	0.1216	2.50093	0.749771
ms28,0184	0.1285	0.5433	0.249613
ms28,0313	0.0844333	1.05087	0.289042
ms31,0181	2.40647	14.4406	4.7177
ms33,0329	347.211	2603.02	1248.54
ms34,9952	6.6469	80.302	41.5623
ms39,0233	4.28573	21.9918	10.0258
ms41,0385	20.1323	110.86	50.0016
ms42,0104	0.122767	1.99297	0.552612
ms42,0230	0.00536667	0.4157	0.132488
ms43,0175	117.55	7928.97	831.236
ms43,0538	6.49692	36.6053	20.3365
ms45,0318	1767.15	29135.7	9742.86
ms47,0482	45.8189	3920.86	493.791
ms49,0108	0.763367	1.9617	1.24669
ms53,0028	0.101567	0.3296	0.183928
ms53,0394	0.843033	5.58843	2.69508
ms55,0154	0	6.57097	0.594146
ms55,0543	28.3807	317.15	119.064
ms57,0335	18.4736	221.785	99.3968
ms57,0699	9.4059	69.6096	26.379
ms59,0483	52.7809	336.339	108.895
ms61,0274	68.1752	9672.58	889.23
ms63,0267	1.01417	115.78	21.8814
ms65,0227	0.620567	4.81893	1.65428
ms67,0547	1.67343	7.2232	3.76176
ms69,0347	0.5202	2.3331	1.49464
ms69,0700	20.2614	177.503	65.3635
ms71,0492	2.7264	40.4024	7.25274
ms71,0855	2.3742	11.9856	7.13943
ms73,0292	0.494467	2.125	0.797068
ms73,0650	6.05833	172.749	40.9705
ms75,0431	5.07376	875.819	94.3981
ms77,0127	0.1191	0.4185	0.223289
ms79,0560	0	11.972	5.22983
ms81,0699	56.6774	1293.92	490.794
ms83,0529	0.9852	2.89553	1.83019
ms83,0857	13.4917	279.299	94.2168
ms85,0651	3.65023	33.5866	14.2525
ms85,0999	0.447433	2.8811	1.20393
ms87,0440	1.03017	20.4853	3.65779
ms87,0805	4.19317	51.4521	16.8414
ms89,0586	3.5523	3040.65	233.113
ms91,0595	0.619233	14.2375	3.27449
ms93,0386	2.6124	9.57957	5.26786
ms93,0705	3.7501	137.707	35.6835
ms94,9576	0.0114	0.101767	0.0345968
ms95,0151	0.812267	2.443	1.38528
ms95,0478	0.502533	1.93623	1.00861
ms95,0862	2.09953	67.4572	12.848
ms97,0287	0.469867	30.5767	17.4425
ms97,0643	0.790767	3.8271	1.70372
ms97,1019	1.73013	15.5236	4.02354
ms99,0092	0.1215	0.4879	0.267498
ms99,0806	17.2989	334.98	133.482
ms101,0617	0.4592	1.73173	0.82448
ms101,0960	2.34337	29.443	9.84567
ms103,0749	0.385761	5.08394	1.3383
ms105,0378	0.0307333	0.935367	0.208396
ms105,0619	0.0447667	3.99423	0.701989
ms107,0533	0	12.6644	1.24935
ms107,0822	2.04327	52.6546	9.23965
ms108,9575	0.924733	1.2042	1.06483
ms109,0188	0.0496667	0.1754	0.0879597
ms109,0676	0.1947	1.27293	0.417194
ms109,1022	1.23537	10.1837	2.55491
ms111,0813	1.07667	3.20927	2.01963
ms111,1174	1.19087	5.44797	2.24801
ms113,0279	0.165533	0.40865	0.268873
ms113,0605	0.170033	1.91373	0.883903
ms113,0967	0.761967	23.5222	2.4714
ms113,1317	0.0858667	0.3098	0.155351
ms115,0793	0.398033	3.03333	0.990848
ms115,1125	1.6038	199.49	21.8411
ms117,0463	0.0413333	11.4463	0.363459
ms117,0913	0.838633	6.8618	2.53508
ms119,0390	0.000866667	0.4795	0.0590273
ms119,0946	0.323233	2.99155	1.45294
ms121,0412	0.0279333	0.342433	0.113703
ms121,0672	0.102333	2.55853	0.594985
ms121,0980	0.725867	3.4954	1.35582
ms122,0644	0.0563667	1.70897	0.261845
ms123,0456	0.165033	0.6549	0.311882
ms123,0824	0.0775333	0.380333	0.182767
ms123,1180	0.948733	15.1525	4.17003
ms125,0601	0.0358	0.115033	0.0580008
ms125,0971	0.373833	6.74377	1.17356
ms125,1330	0.290967	1.93177	0.737157
ms127,0394	0.0634333	0.146767	0.0926817
ms127,0747	0.0382333	0.164867	0.0743907
ms127,1127	0.682267	5.63013	1.41424
ms129,0591	0.065	0.225333	0.0929363
ms129,0919	0.1393	1.1108	0.34039
ms129,1281	0.4903	4.2207	1.27271
ms131,1073	0.120233	3.32863	0.648293
ms133,1067	0.336767	4.7279	1.46893
ms135,0755	0.0115333	0.341333	0.121077
ms135,1145	0.540833	8.2257	1.89246
ms137,0586	0.0098	2.20683	0.313223
ms137,0931	0.127433	0.794733	0.394491
ms137,1336	1.41333	200.771	28.1374
ms139,0409	0.0465667	0.1149	0.0715443
ms139,0756	0.0342667	0.071	0.0506627
ms139,1134	0.357767	3.9328	0.809173
ms141,0546	0.0661333	0.2354	0.12724
ms141,0938	0.0431333	0.4614	0.107817
ms141,1286	0.247033	32.7283	1.2453
ms143,1084	0.1952	2.24043	0.727815
ms143,1442	0.639367	31.3568	3.78529
ms145,1227	0.1564	6.4314	1.14486
ms147,1285	0.0679	0.403133	0.149227
ms149,1000	0.064	0.833	0.187786
ms149,1316	0.155133	1.92657	0.540616
ms151,1134	0.145833	1.10147	0.275953
ms151,1497	0.0767	1.2479	0.209685
ms153,0569	0.0655667	2.17393	0.209361
ms153,1283	0.406667	3.6567	0.818862
ms155,1092	0.0406333	0.144367	0.0706608
ms155,1445	0.359867	5.20987	0.954492
ms157,1236	0.0893667	0.372267	0.154321
ms157,1597	0.1453	0.445033	0.27034
ms159,1396	0.0843667	0.4093	0.162898
ms165,1296	0.0765667	0.3422	0.140184
ms167,1442	0.0524	0.2455	0.0955015
ms169,1607	0.0975	1.92923	0.307615
ms171,1410	0.0943	0.4269	0.202414
ms171,1769	0.126767	6.01293	0.732108
ms173,1500	0.0899667	0.900833	0.302017
ms175,1501	0.9838	32.6398	12.0102
ms177,1654	0.3441	20.4279	2.86581
ms191,1450	0.406233	2.4751	1.08199
ms193,1602	6.5765	166.091	65.0088
ms195,1727	0.430867	13.1906	2.18992
ms201,1842	0.0143333	0.356	0.0425115
ms205,1971	0.0461	3.4089	0.583194
ms209,1545	0.1913	0.8784	0.436939
