# Supplementary material for: Volatilomics of raspberry fruit germplasm by combining chromatographic and direct-injection mass spectrometric techniques
Source: Front Mol Biosci. 2023 Apr 13;10:1155564. doi: 10.3389/fmolb.2023.1155564 (PMC10133483; doi:10.3389/fmolb.2023.1155564)
Supplement: Supplementary file 9 [file Table1.XLSX]

## Sheet: Foglio1
Supp. T1 List of raspberry accession used for the ripening experiment (experiment #1) and for the germplasm evaluation (experiment #2)
			Ripening stages
Experiment	Code	Accession	Pink	Ripe	Over Ripe
1		Citria	X	X	X
1		Glen Ericht	X	X	X
1		Himbotop	X	X	X
1		Kweli	X	X	X
1		Paris	X	X	X
1		Tulameen	X	X	X
2	1	All Gold			X
2	2	Amira			X
2	3	Anne			X
2	4	Autumn Treasure			X
2	5	Cascade Delight			X
2	6	Castion			x
2	7	Cowichan			X
2	8	Enrosadira			X
2	9	Fall Gold			X
2	10	Fall Red			X
2	11	Galante			X
2	12	Glen Ample			X
2	13	Glen Coe			X
2	14	Glen Fyne			X
2	15	Himbotop			X
2	16	Imara			X
2	17	Joan J			X
2	18	Kitsilano			X
2	19	Korpiko			X
2	20	Kwanza			X
2	21	Kweli			X
2	22	Malling Minerva			X
2	23	Meeker			X
2	24	Octavia			X
2	25	Polka			X
2	26	Princess			X
2	27	Regina			X
2	28	Ruby			X
2	29	Scepter			X
2	30	Sugana			X
2	31	Tulameen			X
2	32	Valentina			X
2	33	Versailles			X
2	34	Willamette			X
2	35	FEM_01			X
2	36	FEM_02			X
2	37	FEM_03			X
2	38	FEM_04			X
2	39	FEM_05			X
2	40	FEM_06			X
2	41	FEM_07			X
2	42	FEM_08			X
2	43	FEM_09			X
2	44	FEM_10			X
2	45	FEM_11			X
2	46	FEM_12			X
2	47	FEM_13			X
2	48	FEM_14			X
2	49	FEM_15			X
2	50	FEM_16			X
